# Supplementary material for: STING Mediates Lupus via the Activation of Conventional Dendritic Cell Maturation and Plasmacytoid Dendritic Cell Differentiation
Source: iScience. 2020 Sep 4;23(9):101530. doi: 10.1016/j.isci.2020.101530 (PMC7502826; doi:10.1016/j.isci.2020.101530)
Supplement: Table S1. Lists of Up and Down of Regulated Proteins, Related to Figure 5 [file mmc2.xlsx]

## Sheet: Sheet1
Table S1. Lists of up and down of regulated proteins
Accession No.	Gene ID	Description	Fcgr2b-/-/Fcgr2b-/-.Stinggt/gt(Log2)
Q8BGQ7	Aars	Alanine--tRNA ligase, cytoplasmic	-0.217766
P48410	Abcd1	ATP-binding cassette sub-family D member 1	-1.53203
Q99LE6	Abcf2	ATP-binding cassette sub-family F member 2	-0.361706
Q99LR1	Abhd12	Monoacylglycerol lipase ABHD12	-0.619554
Q8BWT1	Acaa2	3-ketoacyl-CoA thiolase, mitochondrial	-0.881074
Q8JZN5	Acad9	Acyl-CoA dehydrogenase family member 9, mitochondrial	-0.325274
P45952	Acadm	medium-chain specific acyl-CoA dehydrogenase, mitochondrial	-0.73213
P50544	Acadvl	Very long-chain specific acyl-CoA dehydrogenase, mitochondrial	-0.987771
Q6ZQK5	Acap2	Arf-GAP with coiled-coil, ANK repeat and PH domain-containing protein 2	0.599554
Q8QZT1	Acat1	Acetyl-CoA acetyltransferase, mitochondrial	-0.456503
Q8CAY6	Acat2	Acetyl-CoA acetyltransferase, cytosolic	-0.673411
Q99KI0	Aco2	Aconitate hydratase, mitochondrial	-0.553683
P54987	Acod1	cis-aconitate decarboxylase	2.99521
Q9R0H0	Acox1	Peroxisomal acyl-coenzyme A oxidase 1	-1.19755
P41216	Acsl1	Long-chain-fatty-acid--CoA ligase 1	2.92936
Q9QUJ7	Acsl4	Long-chain-fatty-acid--CoA ligase 4	0.248148
P62737	Acta2	Actin, aortic smooth muscle	0.42327
Q9Z0F8	Adam17	Disintegrin and metalloproteinase domain-containing protein 17	-0.479047
P28650	Adssl1	Isoform 2 of Adenylosuccinate synthetase isozyme 1	-0.428796
Q8K2K6	Agfg1	Arf-GAP domain and FG repeat-containing protein 1	0.713029
Q8C0I1	Agps	Alkyldihydroxyacetonephosphate synthase, peroxisomal	-0.752038
Q68FL4	Ahcyl2	Putative adenosylhomocysteinase 3	0.501806
O08915	Aip	AH receptor-interacting protein	-0.364411
Q9JII6	Akr1a1	alcohol dehydrogenase [NADP(+)]	0.969221
Q571I9	Aldh16a1	Aldehyde dehydrogenase family 16 member A1	-0.399738
Q62148	Aldh1a2	retinal dehydrogenase 2	1.74306
Q8R0Y6	Aldh1l1	Cytosolic 10-formyltetrahydrofolate dehydrogenase	0.560522
P47738	Aldh2	Aldehyde dehydrogenase, mitochondrial	-0.793939
Accession No.	Gene ID	Description	Fcgr2b-/-/Fcgr2b-/-.Stinggt/gt(Log2)
Q80VQ0	Aldh3b1	Aldehyde dehydrogenase family 3 member B1	-0.521808
Q8CHT0	Aldh4a1	Delta-1-pyrroline-5-carboxylate dehydrogenase, mitochondrial	-0.689221
Q9JLJ2	Aldh9a1	4-trimethylaminobutyraldehyde dehydrogenase	-0.295687
P39654	Alox15	arachidonate 15-lipoxygenase	1.08933
O08583	Alyref	THO complex subunit 4	-0.465432
O08739	Ampd3	AMP deaminase 3	1.92817
B2RXR6	Ankrd44	Serine/threonine-protein phosphatase 6 regulatory ankyrin repeat subunit B	-0.82895
O35639	Anxa3	annexin A3	-0.468124
P61967	Ap1s1	AP-1 complex subunit sigma-1A	0.555153
O54774	Ap3d1	AP-3 complex subunit delta-1	0.357823
Q9JKC8	Ap3m1	ap-3 complex subunit mu-1	0.272159
Q9DCR2	Ap3s1	AP-3 complex subunit sigma-1	0.344466
P28352	Apex1	DNA-(apurinic or apyrimidinic site) lyase	-0.756191
Q78IK4	Apool	MICOS complex subunit MIC27	-0.102609
P08030	Aprt	Adenine phosphoribosyltransferase	-0.218476
P61205	Arf3	ADP-ribosylation factor 3	0.269943
P61750	Arf4	ADP-ribosylation factor 4	0.766967
Q8BYW1	Arhgap25	Rho GTPase-activating protein 25	-0.884586
Q3TBD2	Arhgap45	minor histocompatibility protein HA-1	-0.536206
Q6P3A9	Arl11	ADP-ribosylation factor-like protein 11	-0.502476
Q9JKW0	Arl6ip1	ADP-ribosylation factor-like protein 6-interacting protein 1	0.547476
Q8R5J9	Arl6ip5	PRA1 family protein 3	-0.310735
Q9CQW2	Arl8b	ADP-ribosylation factor-like protein 8B	-0.154095
Q9CVB6	Arpc2	Actin-related protein 2/3 complex subunit 2	0.224777
Q9WV54	Asah1	Acid ceramidase	-0.448234
E9PZJ8	Ascc3	Activating signal cointegrator 1 complex subunit 3	0.815582
O54984	Asna1	ATPase ASNA1	-0.153053
P16460	Ass1	Argininosuccinate synthase	1.26274
Q9CPX6	Atg3	ubiquitin-like-conjugating enzyme ATG3	-0.643812
Q9D906	Atg7	Ubiquitin-like modifier-activating enzyme ATG7	-0.295969
Q9CWJ9	Atic	bifunctional purine biosynthesis protein purH	-0.365313
Q8VDN2	Atp1a1	Sodium/potassium-transporting ATPase subunit alpha-1	-0.324374
Accession No.	Gene ID	Description	Fcgr2b-/-/Fcgr2b-/-.Stinggt/gt(Log2)
Q6PIC6	Atp1a3	Sodium/potassium-transporting ATPase subunit alpha-3	-1.0754
P97370	Atp1b3	sodium/potassium-transporting ATPase subunit beta-3	-0.230979
Q64518	Atp2a3	Sarcoplasmic/endoplasmic reticulum calcium atpase 3	-0.483845
Q06185	Atp5i	ATP synthase subunit e, mitochondrial	-0.680497
P56135	Atp5j2	ATP synthase subunit f, mitochondrial	-0.437271
Q9DB20	Atp5o	ATP synthase subunit O, mitochondrial	-0.412368
Q9Z1G4	Atp6v0a1	V-type proton ATPase 116 kDa subunit a isoform 1	-0.706265
Q80SY3	Atp6v0d2	V-type proton ATPase subunit d 2	-0.758413
P62814	Atp6v1b2	V-type proton ATPase subunit B, brain isoform	-0.274012
Q9JLZ3	Auh	methylglutaconyl-CoA hydratase, mitochondrial	-0.647666
Q09200	B4galnt1	Beta-1,4 N-acetylgalactosaminyltransferase 1	-1.64584
Q60739	Bag1	BAG family molecular chaperone regulator 1	0.941671
Q91XV3	Basp1	Brain acid soluble protein 1	0.898069
Q9Z277	Baz1b	Tyrosine-protein kinase BAZ1B	-0.594706
O35855	Bcat2	Branched-chain-amino-acid aminotransferase, mitochondrial	-0.543189
Q8K019	Bclaf1	Bcl-2-associated transcription factor 1	0.17487
Q80XN0	Bdh1	D-beta-hydroxybutyrate dehydrogenase, mitochondrial	-1.60643
Q8R016	Blmh	bleomycin hydrolase	-0.267551
Q9CY64	Blvra	Biliverdin reductase A	-0.447422
Q9Z0S1	Bpnt1	3'(2'),5'-bisphosphate nucleotidase 1	0.393595
Q7JJ13	Brd2	Bromodomain-containing protein 2	0.811633
Q8K2Q7	Brox	BRO1 domain-containing protein BROX	0.99009
P18572	Bsg	Basigin	1.16213
Q8R2Q8	Bst2	bone marrow stromal antigen 2	4.96648
P01027	C3	Complement C3	0.699329
Q64444	Ca4	Carbonic anhydrase 4	0.726283
Q9CR86	Carhsp1	Calcium-regulated heat stable protein 1	0.459788
P29452	Casp1	caspase-1	0.868079
P97864	Casp7	Caspase-7	1.01287
O89110	Casp8	Caspase-8	0.543222
P24270	Cat	catalase	-0.54107
P23198	Cbx3	chromobox protein homolog 3	-0.249126
Accession No.	Gene ID	Description	Fcgr2b-/-/Fcgr2b-/-.Stinggt/gt(Log2)
Q9JIG7	Ccdc22	Coiled-coil domain-containing protein 22	-0.473419
P47774	Ccr7	C-C chemokine receptor type 7	1.42325
P80318	Cct3	T-complex protein 1 subunit gamma	-0.216208
P11609	Cd1d1	Antigen-presenting glycoprotein CD1d1	1.30896
Q9ES57	Cd200r1	Cell surface glycoprotein CD200 receptor 1	-1.37611
Q9EP73	Cd274	Programmed cell death 1 ligand 1	2.75955
Q9CWK3	Cd2bp2	CD2 antigen cytoplasmic tail-binding protein 2	0.364138
Q08857	Cd36	Platelet glycoprotein 4	-1.08786
P56528	Cd38	ADP-ribosyl cyclase/cyclic ADP-ribose hydrolase 1	1.91752
P27512	Cd40	Tumor necrosis factor receptor superfamily member 5	3.61718
P41731	Cd63	CD63 antigen	-0.888459
P31996	Cd68	Macrosialin	-0.618281
P04441	Cd74	H-2 class II histocompatibility antigen gamma chain	-0.90108
P04441	Cd74	Isoform Short of H-2 class II histocompatibility antigen gamma chain	-0.90108
P42082	Cd86	T-lymphocyte activation antigen CD86	3.84251
Q9Z0M6	Cd97	CD97 antigen	-1.90297
Q61081	Cdc37	Hsp90 co-chaperone Cdc37	0.526181
Q8JZM7	Cdc73	Parafibromin	-0.350073
P24788	Cdk11b	Cyclin-dependent kinase 11B	0.3641
P97377	Cdk2	cyclin-dependent kinase 2	-1.08569
P28033	Cebpb	CCAAT/enhancer-binding protein beta	1.36546
Q9Z0H4	Celf2	Isoform 9 of CUGBP Elav-like family member 2	-0.454501
P11680	Cfp	Properdin	-1.46107
Q9D1L0	Chchd2	Coiled-coil-helix-coiled-coil-helix domain-containing protein 2	-0.94187
Q9CRB9	Chchd3	MICOS complex subunit MIC19	-0.483198
Q8WTY4	Ciapin1	Anamorsin	0.629707
Q8BRT1	Clasp2	CLIP-associating protein 2	1.10406
Q8BRT1	Clasp2	Isoform 2 of CLIP-associating protein 2	1.10406
Q9QZ15	Clec4a	C-type lectin domain family 4 member A	-1.48939
Q6QLQ4	Clec7a	C-type lectin domain family 7 member A	-1.66333
Q9QYB1	Clic4	Chloride intracellular channel protein 4	1.83101
Accession No.	Gene ID	Description	Fcgr2b-/-/Fcgr2b-/-.Stinggt/gt(Log2)
Q5SW19	Cluh	Clustered mitochondria protein homolog	-1.00728
Q3U5Q7	Cmpk2	UMP-CMP kinase 2, mitochondrial	3.62815
P53996	Cnbp	Isoform 3 of Cellular nucleic acid-binding protein	-0.480058
P53996	Cnbp	Cellular nucleic acid-binding protein	-0.480058
Q9D1A2	Cndp2	cytosolic non-specific dipeptidase	0.353941
Q8BQ47	Cnpy4	Protein canopy homolog 4	-0.405116
Q8K297	Colgalt1	Procollagen galactosyltransferase 1	-0.348957
O88587	Comt	Catechol O-methyltransferase	-0.734098
Q8CIE6	Copa	coatomer subunit alpha	0.0875839
Q9JIF7	Copb1	Coatomer subunit beta	0.123221
P61202	Cops2	Isoform 2 of COP9 signalosome complex subunit 2	-0.721887
Q8C0P5	Coro2a	Coronin-2A	-0.519218
Q9CQI6	Cotl1	coactosin-like protein	-0.602812
Q8BH51	Cox14	Cytochrome c oxidase assembly protein COX14	0.589569
Q9D7J4	Cox20	Cytochrome c oxidase protein 20 homolog	-0.874036
P19783	Cox4i1	Cytochrome c oxidase subunit 4 isoform 1, mitochondrial	-0.46266
P12787	Cox5a	Cytochrome c oxidase subunit 5A, mitochondrial	-0.539016
P43024	Cox6a1	Cytochrome c oxidase subunit 6A1, mitochondrial	-1.59661
P56391	Cox6b1	Cytochrome c oxidase subunit 6B1	-0.645262
P48771	Cox7a2	Cytochrome c oxidase subunit 7A2, mitochondrial	-0.760162
Q7TN98	Cpeb4	Cytoplasmic polyadenylation element-binding protein 4	2.67814
Q6NVF9	Cpsf6	Cleavage and polyadenylation specificity factor subunit 6	0.412168
O88668	Creg1	Protein CREG1	-0.740481
P97315	Csrp1	Cysteine and glycine-rich protein 1	0.630874
O89098	Cst7	Cystatin-F	1.42664
Q62426	Cstb	Cystatin-B	0.473935
Q61164	Ctcf	Transcriptional repressor CTCF	-0.447564
P30999	Ctnnd1	Catenin delta-1	0.148385
P16675	Ctsa	lysosomal protective protein	-0.877148
P49935	Ctsh	Pro-cathepsin H	-1.35484
O70370	Ctss	cathepsin S	-0.960048
Q9WTX6	Cul1	Cullin-1	0.887188
Q9D0M3	Cyc1	Cytochrome c1, heme protein, mitochondrial	-0.527251
Q80YW0	Cyth4	Cytohesin-4	-0.936135
Q91WC9	Daglb	Sn1-specific diacylglycerol lipase beta	-3.01351
Accession No.	Gene ID	Description	Fcgr2b-/-/Fcgr2b-/-.Stinggt/gt(Log2)
P31786	Dbi	acyl-CoA-binding protein	-0.478051
P43346	Dck	deoxycytidine kinase	2.52385
Q91YD3	Dcp1a	mRNA-decapping enzyme 1A	0.756554
Q8CBY8	Dctn4	Dynactin subunit 4	0.28133
Q80YA3	Ddhd1	Phospholipase DDHD1	0.406839
Q91VR5	Ddx1	ATP-dependent RNA helicase DDX1	-0.148356
Q9JIK5	Ddx21	Nucleolar RNA helicase 2	-0.550861
Q62167	Ddx3x	ATP-dependent RNA helicase DDX3X	-0.369474
Q61656	Ddx5	probable ATP-dependent RNA helicase DDX5	-0.489332
Q6Q899	Ddx58	Probable ATP-dependent RNA helicase DDX58	2.58525
Q9CQ62	Decr1	2,4-dienoyl-CoA reductase, mitochondrial	-0.595263
O09005	Degs1	Sphingolipid delta(4)-desaturase DES1	-1.20642
P00375	Dhfr	dihydrofolate reductase	-0.465938
Q99J87	Dhx58	probable ATP-dependent RNA helicase DHX58	3.06842
O70133	Dhx9	Isoform 2 of ATP-dependent RNA helicase A	-0.402452
O08808	Diaph1	Protein diaphanous homolog 1	0.323589
Q9ESX5	Dkc1	H/ACA ribonucleoprotein complex subunit 4	-0.320094
B1AZP2	Dlgap4	Disks large-associated protein 4	1.27007
Q9D2G2	Dlst	Dihydrolipoyllysine-residue succinyltransferase component of 2-oxoglutarate dehydrogenase complex, mitochondrial	-0.502714
P63037	Dnaja1	DnaJ homolog subfamily A member 1	0.866039
Q99M87	Dnaja3	DnaJ homolog subfamily A member 3, mitochondrial	-0.762538
Q91YW3	Dnajc3	DnaJ homolog subfamily C member 3	-0.3642
Q9QYI3	Dnajc7	DnaJ homolog subfamily C member 7	0.190932
P56542	Dnase2	Deoxyribonuclease-2-alpha	-1.01618
P13864	Dnmt1	DNA (cytosine-5)-methyltransferase 1	-0.43738
O88508	Dnmt3a	DNA (cytosine-5)-methyltransferase 3A	-1.14645
Q8BZN6	Dock10	Isoform 3 of Dedicator of cytokinesis protein 10	0.884103
Q8C3J5	Dock2	Dedicator of cytokinesis protein 2	-0.277523
Q8C147	Dock8	Dedicator of cytokinesis protein 8	-0.300891
P97465	Dok1	docking protein 1	0.9464
Accession No.	Gene ID	Description	Fcgr2b-/-/Fcgr2b-/-.Stinggt/gt(Log2)
Q99KK7	Dpp3	dipeptidyl peptidase 3	-0.19212
Q9ET22	Dpp7	Dipeptidyl peptidase 2	-0.846316
P32233	Drg1	developmentally-regulated GTP-binding protein 1	0.570924
Q3UIR3	Dtx3l	E3 ubiquitin-protein ligase DTX3L	2.17587
Q9JHU4	Dync1h1	Cytoplasmic dynein 1 heavy chain 1	0.293939
P62627	Dynlrb1	Dynein light chain roadblock-type 1	0.214348
P51807	Dynlt1	Dynein light chain Tctex-type 1	0.34924
O35459	Ech1	Delta(3,5)-Delta(2,4)-dienoyl-CoA isomerase, mitochondrial	-0.564175
Q8BH95	Echs1	Enoyl-CoA hydratase, mitochondrial	-0.52247
Q9WUR2	Eci2	Enoyl-CoA delta isomerase 2, mitochondrial	-1.06108
Q3UJB9	Edc4	Enhancer of mRNA-decapping protein 4	-0.346059
O08810	Eftud2	116 kDa U5 small nuclear ribonucleoprotein component	-0.310111
Q9WVK4	Ehd1	EH domain-containing protein 1	0.638748
Q8BJW6	Eif2a	Eukaryotic translation initiation factor 2A	-0.3475
Q03963	Eif2ak2	interferon-induced, double-stranded RNA-activated protein kinase	2.35093
Q99LD9	Eif2b2	Translation initiation factor eIF-2B subunit beta	0.563147
Q9Z0N1	Eif2s3x	Eukaryotic translation initiation factor 2 subunit 3, X-linked	0.490987
O70194	Eif3d	Eukaryotic translation initiation factor 3 subunit D	-0.254856
Q91WK2	Eif3h	Eukaryotic translation initiation factor 3 subunit H	0.395411
Q99JX4	Eif3m	Eukaryotic translation initiation factor 3 subunit M	-1.02075
P10630	Eif4a2	Isoform 2 of Eukaryotic initiation factor 4A-II	0.981899
Q91VC3	Eif4a3	Eukaryotic initiation factor 4A-III	-0.23355
Q62448	Eif4g2	Eukaryotic translation initiation factor 4 gamma 2	0.255132
Q9WUK2	Eif4h	Eukaryotic translation initiation factor 4H	-0.30602
Q05D44	Eif5b	Eukaryotic translation initiation factor 5B	0.138114
O55135	Eif6	eukaryotic translation initiation factor 6	0.465848
Q8BHL5	Elmo2	Engulfment and cell motility protein 2	-0.304723
P83940	Eloc	Transcription elongation factor B polypeptide 1	0.158094
P21995	Emb	Embigin	-0.671095
Accession No.	Gene ID	Description	Fcgr2b-/-/Fcgr2b-/-.Stinggt/gt(Log2)
Q9JIX0	Eny2	Transcription and mRNA export factor ENY2	-0.889405
Q8CGC7	Eprs	Bifunctional glutamate/proline--tRNA ligase	0.0608707
P42567	Eps15	epidermal growth factor receptor substrate 15	0.548088
Q60902	Eps15l1	Epidermal growth factor receptor substrate 15-like 1	0.324404
Q3UVK0	Ermp1	Endoplasmic reticulum metallopeptidase 1	0.750541
Q9R0P3	Esd	S-formylglutathione hydrolase	0.809054
Q3U7R1	Esyt1	Extended synaptotagmin-1	-0.506539
Q3TZZ7	Esyt2	Extended synaptotagmin-2	-0.588347
Q921G7	Etfdh	Electron transfer flavoprotein-ubiquinone oxidoreductase, mitochondrial	-1.01632
Q9DCM0	Ethe1	Persulfide dioxygenase ETHE1, mitochondrial	-0.703857
Q8VD58	Evi2b	Protein EVI2B	-1.55042
Q8R3S6	Exoc1	exocyst complex component 1	0.529729
Q8BTW3	Exosc6	Exosome complex component MTR3	-0.77861
Q9D753	Exosc8	Exosome complex component RRP43	-0.773681
Q05816	Fabp5	Fatty acid-binding protein, epidermal	-0.214082
Q922J9	Far1	Isoform 4 of Fatty acyl-CoA reductase 1	-1.56978
P19096	Fasn	Fatty acid synthase	-0.447722
P35550	Fbl	rRNA 2'-O-methyltransferase fibrillarin	-0.422649
P20491	Fcer1g	High affinity immunoglobulin epsilon receptor subunit gamma	0.903836
P08508	Fcgr3	Low affinity immunoglobulin gamma Fc region receptor III	-0.582677
P39749	Fen1	Flap endonuclease 1	-0.927788
P97807	Fh	fumarate hydratase, mitochondrial	-0.389669
P45878	Fkbp2	Peptidyl-prolyl cis-trans isomerase FKBP2	-0.286717
Q62446	Fkbp3	peptidyl-prolyl cis-trans isomerase FKBP3	-0.293708
Q8BTM8	Flna	Filamin-A	-0.296438
Q80X90	Flnb	Filamin-B	1.75787
O08917	Flot1	Flotillin-1	-1.17667
Q60634	Flot2	Flotillin-2	-0.586463
A2APV2	Fmnl2	Isoform 3 of Formin-like protein 2	1.79762
P35922	Fmr1	Fragile X mental retardation protein 1 homolog	0.489815
P11276	Fn1	fibronectin	0.721874
Accession No.	Gene ID	Description	Fcgr2b-/-/Fcgr2b-/-.Stinggt/gt(Log2)
Q8K385	FRRS1	Ferric-chelate reductase 1	-1.16636
Q91WJ8	Fubp1	Isoform 2 of Far upstream element-binding protein 1	-0.258146
P97855	G3bp1	Ras GTPase-activating protein-binding protein 1	-0.395082
P97379	G3bp2	Ras GTPase-activating protein-binding protein 2	0.383444
Q8K157	Galm	aldose 1-epimerase	0.299502
Q8BHN3	Ganab	Isoform 2 of Neutral alpha-glucosidase AB	-0.496163
P16858	Gapdh	glyceraldehyde-3-phosphate dehydrogenase	0.0943305
Q9CY66	Gar1	H/ACA ribonucleoprotein complex subunit 1	-1.58703
Q9CZD3	Gars	Glycine--tRNA ligase	0.117048
Q64737	Gart	trifunctional purine biosynthetic protein adenosine-3	-0.504695
Q9Z0E6	Gbp2	Guanylate-binding protein 1	2.91572
Q61107	Gbp4	Guanylate-binding protein 4	4.4603
Q8CFB4	Gbp5	Guanylate-binding protein 5	5.07369
Q8R2Q4	Gfm2	Ribosome-releasing factor 2, mitochondrial	-0.956491
P47856	Gfpt1	glutamine--fructose-6-phosphate aminotransferase [isomerizing] 1	0.536029
Q9D7X8	Ggct	gamma-glutamylcyclotransferase	1.1086
Q9Z0L8	Ggh	Gamma-glutamyl hydrolase	-0.739897
Q9Z0G0	Gipc1	PDZ domain-containing protein GIPC1	-0.159012
Q9JLQ2	Git2	ARF GTPase-activating protein GIT2	-0.353189
P23780	Glb1	Beta-galactosidase	-0.519964
Q61543	Glg1	Golgi apparatus protein 1	-2.19229
Q60648	Gm2a	Ganglioside GM2 activator	-0.515992
Q8BTZ7	Gmppb	Mannose-1-phosphate guanyltransferase beta	0.776514
P21279	Gnaq	Guanine nucleotide-binding protein G(Q) subunit alpha	0.437031
P63213	Gng2	Guanine nucleotide-binding protein G(I)/G(S)/G(O) subunit gamma-2	-0.893952
Q921M4	Golga2	Golgin subfamily A member 2	-0.306864
Q9QYE6	Golga5	Golgin subfamily A member 5	0.913275
Q99JX3	Gorasp2	Golgi reassembly-stacking protein 2	-0.860138
P05202	Got2	Aspartate aminotransferase, mitochondrial	-0.363364
Q3U1Z5	Gpsm3	G-protein-signaling modulator 3	-0.506107
P11352	Gpx1	Glutathione peroxidase 1	-0.501439
Q99MK8	Grk2	Beta-adrenergic receptor kinase 1	-1.08434
Q9D8T2	Gsdmdc1	Gasdermin-D	0.691516
Accession No.	Gene ID	Description	Fcgr2b-/-/Fcgr2b-/-.Stinggt/gt(Log2)
O08582	Gtpbp1	GTP-binding protein 1	-0.468525
P12265	Gusb	beta-glucuronidase	-0.985095
Q80SU7	Gvin1	Interferon-induced very large GTPase 1	1.18384
Q9R062	Gyg1	Glycogenin-1	0.25707
Q9Z1E4	Gys1	glycogen [starch] synthase, muscle	0.915552
P27661	H2afx	Histone H2AX	-0.494793
P0C0S6	H2afz	Histone H2A.Z	-0.604055
P01899	H2-D1	H-2 class I histocompatibility antigen, D-B alpha chain	1.31726
P28078	H2-DMa	Class II histocompatibility antigen, M alpha chain	-1.03564
P35737	H2-DMb1	Class II histocompatibility antigen, M beta 1 chain	-0.971782
P01901	H2-K1	H-2 class I histocompatibility antigen, K-B alpha chain	1.0528
P06339	H2-T23	H-2 class I histocompatibility antigen, D-37 alpha chain	0.964057
Q61425	Hadh	Hydroxyacyl-coenzyme A dehydrogenase, mitochondrial	-0.811768
Q8BMS1	Hadha	Trifunctional enzyme subunit alpha, mitochondrial	-0.501295
Q99JY0	Hadhb	Trifunctional enzyme subunit beta, mitochondrial	-0.598582
Q99KB8	Hagh	Hydroxyacylglutathione hydrolase, mitochondrial	-0.410895
P08103	Hck	Tyrosine-protein kinase HCK	0.434995
P49710	Hcls1	Hematopoietic lineage cell-specific protein	0.347055
P70288	Hdac2	Histone deacetylase 2	-0.499943
P51859	Hdgf	hepatoma-derived growth factor	-0.26347
Q9R257	Hebp1	Heme-binding protein 1	-0.875177
E9QAM5	Helz2	Helicase with zinc finger domain 2	2.21687
P20060	Hexb	Beta-hexosaminidase subunit beta	-0.529939
Q3UDW8	Hgsnat	heparan-alpha-glucosaminide N-acetyltransferase	-1.64939
Q9D0S9	Hint2	Histidine triad nucleotide-binding protein 2, mitochondrial	-0.595416
P43276	Hist1h1b	Histone H1.5	-0.416747
P43277	Hist1h1d	Histone H1.3	-0.399635
Q8CGP2	Hist1h2bp	Isoform 2 of Histone H2B type 1-P	-0.460126
P62806	Hist1h4a	histone H4	-0.291751
P17710	Hk1	Hexokinase-1	-0.236537
O08528	Hk2	Hexokinase-2	0.253952
Q3TRM8	Hk3	Hexokinase-3	0.729883
P17095	Hmga1	High mobility group protein HMG-I/HMG-Y	1.12072
Accession No.	Gene ID	Description	Fcgr2b-/-/Fcgr2b-/-.Stinggt/gt(Log2)
Q9CX86	Hnrnpa0	Heterogeneous nuclear ribonucleoprotein A0	-0.51109
Q9Z2X1	Hnrnpf	Heterogeneous nuclear ribonucleoprotein F	-0.319801
Q9D0E1	Hnrnpm	Heterogeneous nuclear ribonucleoprotein M	-0.0789463
Q8VEK3	Hnrnpu	Heterogeneous nuclear ribonucleoprotein U	-0.244415
Q3TEA8	Hp1bp3	Heterochromatin protein 1-binding protein 3	-0.154788
Q6YGZ1	Hpse	Heparanase	0.324506
Q3TC93	Hs1bp3	HCLS1-binding protein 3	-0.599537
O08756	Hsd17b10	3-hydroxyacyl-CoA dehydrogenase type-2	-0.41765
P51660	Hsd17b4	peroxisomal multifunctional enzyme type 2	-0.632942
Q2TPA8	Hsdl2	Hydroxysteroid dehydrogenase-like protein 2	-1.16572
P11499	Hsp90ab1	Heat shock protein HSP 90-beta	0.351807
P17879	Hspa1b	Heat shock 70 kDa protein 1B	3.18082
Q7TMY8	Huwe1	E3 ubiquitin-protein ligase HUWE1	-0.264506
P13597	Icam1	Intercellular adhesion molecule 1	1.92147
O88844	Idh1	Isocitrate dehydrogenase [NADP] cytoplasmic	-0.723924
P54071	Idh2	Isocitrate dehydrogenase [NADP], mitochondrial	-0.407268
Q9D6R2	Idh3a	Isocitrate dehydrogenase [NAD] subunit alpha, mitochondrial	-0.672718
P0DOV2	Ifi204	interferon-activable protein 204	3.97429
Q9D8C4	Ifi35	Interferon-induced 35 kDa protein homolog	1.4751
Q8R5F7	Ifih1	Interferon-induced helicase C domain-containing protein 1	3.29914
Q64282	Ifit1	interferon-induced protein with tetratricopeptide repeats 1	5.77451
Q64112	Ifit2	Interferon-induced protein with tetratricopeptide repeats 2	5.72399
Q64345	Ifit3	Interferon-induced protein with tetratricopeptide repeats 3	7.56111
Q9CQW9	Ifitm3	Interferon-induced transmembrane protein 3	2.67884
Q61249	Igbp1	Immunoglobulin-binding protein 1	0.703044
Q07113	Igf2r	Cation-independent mannose-6-phosphate receptor	-0.77312
P25085	Il1rn	Interleukin-1 receptor antagonist protein	2.55438
O55222	Ilk	Integrin-linked protein kinase	-0.59746
Q9EPL8	Ipo7	Importin-7	-0.478093
P56477	Irf5	interferon regulatory factor 5	0.521202
Accession No.	Gene ID	Description	Fcgr2b-/-/Fcgr2b-/-.Stinggt/gt(Log2)
Q64339	Isg15	Ubiquitin-like protein ISG15	7.10934
Q91V64	Isoc1	Isochorismatase domain-containing protein 1	0.571562
P11688	Itga5	Integrin alpha-5	1.18844
P05555	Itgam	Integrin alpha-M	-0.906796
P09055	Itgb1	Integrin beta-1	0.432188
P11835	Itgb2	Integrin beta-2	-0.620064
Q6WVG3	Kctd12	BTB/POZ domain-containing protein KCTD12	-0.823786
Q3U0V1	Khsrp	Far upstream element-binding protein 2	-0.263099
O35344	Kpna3	Importin subunit alpha-4	0.847554
P70168	Kpnb1	Importin subunit beta-1	-0.286508
Q61595	Ktn1	Kinectin	0.795381
Q9EP89	Lactb	Serine beta-lactamase-like protein LACTB, mitochondrial	-0.742693
Q9CQ22	Lamtor1	ragulator complex protein LAMTOR1	-0.292287
Q9CPY7	Lap3	cytosol aminopeptidase	0.719022
Q6ZQ58	Larp1	La-related protein 1	0.810336
Q6A0A2	Larp4b	la-related protein 4B	0.621782
Q60787	Lcp2	lymphocyte cytosolic protein 2	0.65494
Q07797	Lgals3bp	Galectin-3-binding protein	1.44114
Q9JL15	Lgals8	Galectin-8	0.850817
O08573	Lgals9	Galectin-9	1.04692
O89017	Lgmn	Legumain	-1.09756
P37913	Lig1	DNA ligase 1	-1.22685
Q64281	Lilrb4	Leukocyte immunoglobulin-like receptor subfamily B member 4	0.802329
Q99JW4	Lims1	LIM and senescent cell antigen-like-containing domain protein 1	-0.319839
Q9Z0M5	Lipa	lysosomal acid lipase/cholesteryl ester hydrolase	-0.973756
Q9DBH5	Lman2	Vesicular integral-membrane protein VIP36	-0.455018
P48678	Lmna	Prelamin-A/C	-0.95301
P14733	Lmnb1	Lamin-B1	-0.408789
P11152	Lpl	lipoprotein lipase	-1.59024
Q8BFW7	Lpp	Lipoma-preferred partner homolog	0.4469
Q91ZX7	Lrp1	prolow-density lipoprotein receptor-related protein 1	-1.97794
P62311	Lsm3	U6 snRNA-associated Sm-like protein LSm3	-0.728462
Q8BLN5	Lss	lanosterol synthase	-0.857972
Q60767	Ly75	Lymphocyte antigen 75	1.29479
P08905	Lyz2	lysozyme c-2	-2.63814
Accession No.	Gene ID	Description	Fcgr2b-/-/Fcgr2b-/-.Stinggt/gt(Log2)
Q2TBA3	Malt1	Mucosa-associated lymphoid tissue lymphoma translocation protein 1 homolog	1.71571
O09159	Man2b1	Lysosomal alpha-mannosidase	-1.1911
O54782	Man2b2	Epididymis-specific alpha-mannosidase	-0.971051
Q8K2I4	Manba	Beta-mannosidase	-0.578686
P31938	Map2k1	Dual specificity mitogen-activated protein kinase kinase 1	1.09346
P27546	Map4	Microtubule-associated protein 4	0.574384
Q61166	Mapre1	Microtubule-associated protein RP/EB family member 1	0.539093
P28667	Marcksl1	MARCKS-related protein	2.91811
Q05512	Mark2	Serine/threonine-protein kinase MARK2	-0.430909
Q8K310	Matr3	Matrin-3	-0.354245
P97310	Mcm2	DNA replication licensing factor mcm2	-1.08558
P25206	Mcm3	DNA replication licensing factor mcm3	-0.644252
P49717	Mcm4	DNA replication licensing factor MCM4	-0.826063
P49718	Mcm5	DNA replication licensing factor mcm5	-0.700389
Q61881	Mcm7	DNA replication licensing factor MCM7	-1.0545
P14152	Mdh1	Malate dehydrogenase, cytoplasmic	-0.120968
Q91VH6	Memo1	Protein MEMO1	-1.59397
P21956	Mfge8	Lactadherin	-0.834805
Q9CQ86	Mien1	migration and invasion enhancer 1	0.529956
P34960	Mmp12	Macrophage metalloelastase	-1.84357
Q14CH1	Mocos	Molybdenum cofactor sulfurase	1.13869
P23249	Mov10	Putative helicase MOV-10	2.20288
A1L314	Mpeg1	Macrophage-expressed gene 1 protein	-0.558283
Q61830	Mrc1	macrophage mannose receptor 1	-1.77453
Q9CQF0	Mrpl11	39S ribosomal protein L11, mitochondrial	-0.64249
Q9D1P0	Mrpl13	39S ribosomal protein L13, mitochondrial	-0.918329
Q9D1I6	Mrpl14	39S ribosomal protein L14, mitochondrial	-1.05671
Q9CPR5	Mrpl15	39S ribosomal protein L15, mitochondrial	-0.725437
Q9D8P4	Mrpl17	39S ribosomal protein L17, mitochondrial	-1.10396
Q9D338	Mrpl19	39S ribosomal protein L19, mitochondrial	-0.933094
Accession No.	Gene ID	Description	Fcgr2b-/-/Fcgr2b-/-.Stinggt/gt(Log2)
Q9CQN7	Mrpl41	39S ribosomal protein L41, mitochondrial	-0.437661
Q9EQI8	Mrpl46	39S ribosomal protein L46, mitochondrial	-0.804086
Q9CQ40	Mrpl49	39S ribosomal protein L49, mitochondrial	-0.653656
Q8VDT9	Mrpl50	39S ribosomal protein L50, mitochondrial	-0.9091
Q9D125	Mrps25	28S ribosomal protein S25, mitochondrial	-1.53977
Q9D7N3	Mrps9	28S ribosomal protein S9, mitochondrial	-0.745017
P26041	Msn	Moesin	0.446222
P00405	Mtco2	Cytochrome c oxidase subunit 2	-0.783574
Q922D8	Mthfd1	C-1-tetrahydrofolate synthase, cytoplasmic	-0.423248
Q3V3R1	Mthfd1l	Monofunctional C1-tetrahydrofolate synthase, mitochondrial	-0.422027
Q9CZU3	Mtrex	Superkiller viralicidic activity 2-like 2	-0.77863
O88441	Mtx2	Metaxin-2	-0.412115
P16332	Mut	Methylmalonyl-CoA mutase, mitochondrial	-0.95248
Q99JF5	Mvd	Diphosphomevalonate decarboxylase	-0.538613
Q9EQK5	Mvp	major vault protein	0.16381
Q7TPV4	Mybbp1a	Myb-binding protein 1A	-0.354631
Q3THE2	Myl12b	Myosin regulatory light chain 12B	-0.207878
P70248	Myo1f	Unconventional myosin-If	-0.47271
Q8BWZ3	Naa25	N-alpha-acetyltransferase 25, NatB auxiliary subunit	0.750302
Q9D7V9	Naaa	N-acylethanolamine-hydrolyzing acid amidase	-1.53124
Q9QWR8	Naga	alpha-N-acetylgalactosaminidase	-0.447309
Q9QUK4	Naip2	Baculoviral IAP repeat-containing protein 1b	0.607471
Q99KQ4	Nampt	nicotinamide phosphoribosyltransferase	0.956945
Q9CWZ7	Napg	Gamma-soluble NSF attachment protein	0.339404
O09043	Napsa	Napsin-A	-0.859076
Q8K224	Nat10	RNA cytidine acetyltransferase	-0.884599
Q8K4Z3	Naxe	NAD(P)H-hydrate epimerase	0.205992
Q09014	Ncf1	Neutrophil cytosol factor 1	-0.828154
O70145	Ncf2	Neutrophil cytosol factor 2	-0.59174
Q62433	Ndrg1	Protein NDRG1	-0.569802
Q9ERS2	Ndufa13	NADH dehydrogenase [ubiquinone] 1 alpha subcomplex subunit 13	-1.19012
Accession No.	Gene ID	Description	Fcgr2b-/-/Fcgr2b-/-.Stinggt/gt(Log2)
Q9CPP6	Ndufa5	NADH dehydrogenase [ubiquinone] 1 alpha subcomplex subunit 5	-0.555766
Q9DCJ5	Ndufa8	NADH dehydrogenase [ubiquinone] 1 alpha subcomplex subunit 8	-0.399197
Q9DCS9	Ndufb10	NADH dehydrogenase [ubiquinone] 1 beta subcomplex subunit 10	-0.254053
Q9CQZ6	Ndufb3	NADH dehydrogenase [ubiquinone] 1 beta subcomplex subunit 3	-0.355128
Q9CQC7	Ndufb4	NADH dehydrogenase [ubiquinone] 1 beta subcomplex subunit 4	-0.248293
Q9CQ54	Ndufc2	NADH dehydrogenase [ubiquinone] 1 subunit C2	-1.17704
Q91VD9	Ndufs1	NADH-ubiquinone oxidoreductase 75 kDa subunit, mitochondrial	-1.22707
Q91WD5	Ndufs2	NADH dehydrogenase [ubiquinone] iron-sulfur protein 2, mitochondrial	-1.28668
Q9DCT2	Ndufs3	NADH dehydrogenase [ubiquinone] iron-sulfur protein 3, mitochondrial	-0.912813
Q9CXZ1	Ndufs4	NADH dehydrogenase [ubiquinone] iron-sulfur protein 4, mitochondrial	-1.25956
Q99LY9	Ndufs5	NADH dehydrogenase [ubiquinone] iron-sulfur protein 5	-1.62299
Q91YT0	Ndufv1	NADH dehydrogenase [ubiquinone] flavoprotein 1, mitochondrial	-0.839987
Q9D6J6	Ndufv2	NADH dehydrogenase [ubiquinone] flavoprotein 2, mitochondrial	-1.03616
Q9WTK5	Nfkb2	Nuclear factor NF-kappa-B p100 subunit	1.04645
O54910	Nfkbie	NF-kappa-B inhibitor epsilon	0.419821
Q9QZ23	Nfu1	NFU1 iron-sulfur cluster scaffold homolog, mitochondrial	-0.455509
O70131	Ninj1	ninjurin-1	0.955937
Q810Q5	Nmes1	Normal mucosa of esophagus-specific gene 1 protein	1.08763
O35309	Nmi	N-myc-interactor	1.79719
Q9CQS2	Nop10	H/ACA ribonucleoprotein complex subunit 3	-0.522387
P29477	Nos2	Nitric oxide synthase, inducible	3.99178
Q9Z0J0	Npc2	Epididymal secretory protein E1	0.531956
Accession No.	Gene ID	Description	Fcgr2b-/-/Fcgr2b-/-.Stinggt/gt(Log2)
Q9DCJ9	Npl	N-acetylneuraminate lyase	0.548559
P60670	Nploc4	Nuclear protein localization protein 4 homolog	0.405911
Q99J45	Nrbp1	Nuclear receptor-binding protein	0.466972
P46460	Nsf	Vesicle-fusing ATPase	-0.138034
Q9D020	Nt5c3a	Cytosolic 5'-nucleotidase 3A	3.63571
Q9D020	Nt5c3a	Isoform 1 of Cytosolic 5'-nucleotidase 3A	3.63571
Q02819	Nucb1	Nucleobindin-1	-0.875374
P81117	Nucb2	Nucleobindin-2	-0.513956
Q9CQF3	Nudt21	Cleavage and polyadenylation specificity factor subunit 5	-0.219143
Q9JKX6	Nudt5	ADP-sugar pyrophosphatase	0.350769
Q8BVU5	Nudt9	ADP-ribose pyrophosphatase, mitochondrial	0.709994
Q99P88	Nup155	nuclear pore complex protein nup155	-0.890729
Q9QY81	Nup210	Nuclear pore membrane glycoprotein 210	-0.705161
Q8BJ71	Nup93	Nuclear pore complex protein Nup93	-0.369269
Q6PFD9	Nup98	nuclear pore complex protein Nup98-Nup96	-0.496457
Q99JX7	Nxf1	nuclear RNA export factor 1	-1.03099
P11928	Oas1a	2'-5'-oligoadenylate synthase 1A	2.72983
Q8VI93	Oas3	2'-5'-oligoadenylate synthase 3	3.91405
Q8VI94	Oasl1	2'-5'-oligoadenylate synthase-like protein 1	5.20336
Q99PG2	Ogfr	opioid growth factor receptor	1.20988
Q9CZ30	Ola1	obg-like ATPase 1	0.118118
Q78XF5	Ostc	oligosaccharyltransferase complex subunit OSTC	-0.361543
Q62422	Ostf1	osteoclast-stimulating factor 1	0.329645
Q60715	P4ha1	prolyl 4-hydroxylase subunit alpha-1	1.14608
P29341	Pabpc1	Polyadenylate-binding protein 1	0.366012
Q9ET54	Palld	palladin	0.721215
Q8BZ20	Parp12	Poly [ADP-ribose] polymerase 12	2.01758
Q2EMV9	Parp14	poly [ADP-ribose] polymerase 14	2.40671
Q8CAS9	Parp9	Poly [ADP-ribose] polymerase 9	2.07895
Q9D0B6	Pbdc1	Protein PBDC1	0.874116
Q99MN9	Pccb	propionyl-CoA carboxylase beta chain, mitochondrial	-1.3954
Q8BH04	Pck2	Phosphoenolpyruvate carboxykinase [GTP], mitochondrial	-0.480537
P17918	Pcna	proliferating cell nuclear antigen	-0.613596
Accession No.	Gene ID	Description	Fcgr2b-/-/Fcgr2b-/-.Stinggt/gt(Log2)
Q8K183	Pdxk	Pyridoxal kinase	-0.431732
P70296	Pebp1	phosphatidylethanolamine-binding protein 1	-0.53453
Q5SUR0	Pfas	Phosphoribosylformylglycinamidine synthase	-0.383399
Q9DCD0	Pgd	6-phosphogluconate dehydrogenase, decarboxylating	-0.129558
Q9D0F9	Pgm1	Phosphoglucomutase-1	0.953555
Q9JJT9	Phax	Phosphorylated adapter RNA export protein	-0.415935
P67778	Phb	Prohibitin	-0.515461
E9Q3L2	Pi4ka	phosphatidylinositol 4-kinase alpha	-0.416366
Q9EQ32	Pik3ap1	Phosphoinositide 3-kinase adapter protein 1	1.30892
Q3TWL2	Pip4p1	Type 1 phosphatidylinositol 4,5-bisphosphate 4-phosphatase	-0.924368
Q8VEB4	Pla2g15	Group XV phospholipase A2	-1.10466
P51432	Plcb3	1-phosphatidylinositol 4,5-bisphosphate phosphodiesterase beta-3	0.833334
O35405	Pld3	Phospholipase D3	-1.63627
Q8BG07	Pld4	Phospholipase D4	-1.01139
Q9JHK5	Plek	pleckstrin	0.628026
Q9ERS5	Plekha2	Pleckstrin homology domain-containing family A member 2	0.552198
Q91WB4	Plekhf2	Pleckstrin homology domain-containing family F member 2	0.813173
Q8K124	Plekho2	pleckstrin homology domain-containing family O member 2	0.267905
P43883	Plin2	perilipin-2	0.827071
Q9DBG5	Plin3	Perilipin-3	-0.23909
Q99JY8	Plpp3	Phospholipid phosphatase 3	3.57281
Q60953	Pml	Protein PML	1.55388
Q9CXT8	Pmpcb	mitochondrial-processing peptidase subunit beta	-0.375183
P23492	Pnp	purine nucleoside phosphorylase	1.28651
Q9JKP7	Pole3	DNA polymerase epsilon subunit 3	-0.593821
P08775	Polr2a	DNA-directed RNA polymerase II subunit RPB1	-0.950397
Q80UW8	Polr2e	DNA-directed RNA polymerases I, II, and III subunit RPABC1	-0.458134
P60898	Polr2i	DNA-directed RNA polymerase II subunit RPB9	-0.770936
Q9D0W5	Ppil1	Peptidyl-prolyl cis-trans isomerase-like 1	-1.04379
Q8BQ30	Ppp1r18	Phostensin	0.30848
Q60996	Ppp2r5c	Serine/threonine-protein phosphatase 2A 56 kDa regulatory subunit gamma isoform	-0.832879
Accession No.	Gene ID	Description	Fcgr2b-/-/Fcgr2b-/-.Stinggt/gt(Log2)
Q7TMR0	Prcp	lysosomal Pro-X carboxypeptidase	-0.73901
P35700	Prdx1	peroxiredoxin-1	1.8595
P99029	Prdx5	Peroxiredoxin-5, mitochondrial	0.9929
O08709	Prdx6	Peroxiredoxin-6	0.916262
Q69ZK0	Prex1	Phosphatidylinositol 3,4,5-trisphosphate-dependent Rac exchanger 1 protein	0.843575
Q99PV0	Prpf8	Pre-mRNA-processing-splicing factor 8	-0.291026
Q61207	Psap	Prosaposin	-0.723521
Q9R1P0	Psma4	Proteasome subunit alpha type-4	0.282898
Q9Z2U1	Psma5	Proteasome subunit alpha type-5	0.37051
Q9QUM9	Psma6	Proteasome subunit alpha type-6	0.215864
O35955	Psmb10	Proteasome subunit beta type-10	0.168312
Q60692	Psmb6	Proteasome subunit beta type-6	-0.561747
Q8VDM4	Psmd2	26S proteasome non-ATPase regulatory subunit 2	-0.229279
P97371	Psme1	Proteasome activator complex subunit 1	0.909906
P97372	Psme2	proteasome activator complex subunit 2	0.752168
Q8R326	Pspc1	Paraspeckle component 1	0.204139
P97814	Pstpip1	Proline-serine-threonine phosphatase-interacting protein 1	0.68553
P17225	Ptbp1	Polypyrimidine tract-binding protein 1	-0.415368
Q14C51	Ptcd3	pentatricopeptide repeat domain-containing protein 3, mitochondrial	-0.938997
Q8BWM0	Ptges2	Prostaglandin E synthase 2	-0.745745
P22437	Ptgs1	Prostaglandin G/H synthase 1	-0.655315
P35821	Ptpn1	Tyrosine-protein phosphatase non-receptor type 1	0.439763
P35831	Ptpn12	Tyrosine-protein phosphatase non-receptor type 12	0.490966
P06800	Ptprc	Receptor-type tyrosine-protein phosphatase C	-0.457818
Q8R143	Pttg1ip	pituitary tumor-transforming gene 1 protein-interacting protein	-1.42794
Q922Q4	Pycr2	Pyrroline-5-carboxylate reductase 2	-0.45383
Q9DCC4	Pycr3	Pyrroline-5-carboxylate reductase 3	-0.548526
Q9ET01	Pygl	Glycogen phosphorylase, liver form	0.198473
Q9D1G1	Rab1b	ras-related protein Rab-1B	-0.40179
P35282	Rab21	Ras-related protein Rab-21	0.326228
Q921E2	Rab31	ras-related protein rab-31	-0.571589
Q9CZE3	Rab32	Ras-related protein Rab-32	0.479741
Q91ZR1	Rab4b	Ras-related protein Rab-4B	0.661493
P51150	Rab7a	ras-related protein Rab-7a	-0.281904
Accession No.	Gene ID	Description	Fcgr2b-/-/Fcgr2b-/-.Stinggt/gt(Log2)
P68040	Rack1	Receptor of activated protein C kinase 1	0.166707
P34022	Ranbp1	Ran-specific GTPase-activating protein	-0.116305
Q9D0I9	Rars	arginine--tRNA ligase, cytoplasmic	0.257336
Q6PFQ7	Rasa4	Ras GTPase-activating protein 4	2.10461
Q8CB96	Rassf4	Ras association domain-containing protein 4	-0.450606
B2RY56	Rbm25	RNA-binding protein 25	-0.495758
O89086	Rbm3	RNA-binding protein 3	-0.559657
Q6A0D4	Rftn1	raftlin	0.685951
P58801	Ripk2	Receptor-interacting serine/threonine-protein kinase 2	1.22651
Q05921	Rnasel	2-5A-dependent ribonuclease	0.949457
Q9ET26	Rnf114	E3 ubiquitin-protein ligase RNF114	1.36231
E9Q555	Rnf213	E3 ubiquitin-protein ligase RNF213	2.7237
Q91VI7	Rnh1	Ribonuclease inhibitor	-0.367463
Q9CQ71	Rpa3	Replication protein A 14 kDa subunit	-1.05828
Q9JJ80	Rpf2	Ribosome production factor 2 homolog	-2.15535
P35979	Rpl12	60S ribosomal protein L12	-0.335256
P47963	Rpl13	60S ribosomal protein L13	-0.521474
P19253	Rpl13a	60S ribosomal protein L13a	-0.263886
Q9CR57	Rpl14	60S ribosomal protein L14	-0.303341
Q9CZM2	Rpl15	60S ribosomal protein L15	-0.36034
Q9CPR4	Rpl17	60S ribosomal protein L17	-0.327224
P35980	Rpl18	60S ribosomal protein L18	-0.379525
P62717	Rpl18a	60S ribosomal protein L18a	-0.724527
P67984	Rpl22	60S ribosomal protein L22	-0.188981
P62830	Rpl23	60S ribosomal protein L23	-0.198933
P61255	Rpl26	60S ribosomal protein L26	-0.309498
P27659	Rpl3	60S ribosomal protein L3	-0.223499
P62889	Rpl30	60S ribosomal protein L30	-0.322463
P62892	Rpl39	60S ribosomal protein L39	-0.733766
P47911	Rpl6	60S ribosomal protein L6	-0.370995
P14148	Rpl7	60S ribosomal protein L7	-0.359669
P62918	Rpl8	60S ribosomal protein L8	-0.418826
P62281	Rps11	40S ribosomal protein S11	0.202039
P62264	Rps14	40S ribosomal protein S14	-0.402876
P62270	Rps18	40S ribosomal protein S18	-0.359775
Q9CZX8	Rps19	40S ribosomal protein S19	-0.324687
Q9CQR2	Rps21	40S ribosomal protein S21	-0.439886
P62852	Rps25	40S ribosomal protein S25	-0.407882
P62983	Rps27a	Ubiquitin-40S ribosomal protein S27a	0.617613
Accession No.	Gene ID	Description	Fcgr2b-/-/Fcgr2b-/-.Stinggt/gt(Log2)
P97351	Rps3a	40S ribosomal protein S3a	-0.124312
P97461	Rps5	40S ribosomal protein S5	-0.456882
P62754	Rps6	40S RIBOSOMAL PROTEIN S6	-0.336827
P62082	Rps7	40S ribosomal protein S7	-0.237959
P62242	Rps8	40S ribosomal protein S8	-0.464422
P14206	Rpsa	40S ribosomal protein SA	-0.483935
P07742	Rrm1	Ribonucleoside-diphosphate reductase large subunit	-1.19291
Q8CBB9	Rsad2	Radical S-adenosyl methionine domain-containing protein 2	5.45044
Q99LF4	Rtcb	tRNA-splicing ligase RtcB homolog	-0.211643
P60122	Ruvbl1	RuvB-like 1	-0.25002
Q9WTM5	Ruvbl2	RuvB-like 2	-0.275889
P31725	S100a9	Protein S100-A9	0.278118
Q69Z37	Samd9l	sterile alpha motif domain-containing protein 9-like	1.49822
Q60710	Samhd1	deoxynucleoside triphosphate triphosphohydrolase SAMHD1	0.835906
Q9JLI8	Sart3	Squamous cell carcinoma antigen recognized by T-cells 3	0.298724
Q8K352	Sash3	SAM and SH3 domain-containing protein 3	-1.31494
P70122	Sbds	Ribosome maturation protein SBDS	1.68849
Q9ERN0	Scamp2	Secretory carrier-associated membrane protein 2	-0.527799
O35609	Scamp3	Secretory carrier-associated membrane protein 3	-0.778837
Q9CQA3	Sdhb	Succinate dehydrogenase [ubiquinone] iron-sulfur subunit, mitochondrial	-0.742372
O08547	Sec22b	Vesicle-trafficking protein SEC22b	0.515607
Q3U2P1	Sec24a	Protein transport protein Sec24A	0.366082
Q3UPL0	Sec31a	Protein transport protein Sec31A	0.130516
Q64213	Sf1	Splicing factor 1	-0.872662
Q99NB9	Sf3b1	splicing factor 3B subunit 1	-0.35683
Q921M3	Sf3b3	Splicing factor 3B subunit 3	-0.365898
Q923D4	Sf3b5	Splicing factor 3B subunit 5	-0.306812
Q8VIJ6	Sfpq	splicing factor, proline- and glutamine-rich	-0.260086
Q91V61	Sfxn3	Sideroflexin-3	-0.757162
Q9JI99	Sgpp1	Sphingosine-1-phosphate phosphatase 1	-0.661859
Q9JJU8	Sh3bgrl	SH3 domain-binding glutamic acid-rich-like protein	0.412874
Q91VW3	Sh3bgrl3	SH3 domain-binding glutamic acid-rich-like protein 3	-0.561782
Q9JK48	Sh3glb1	Isoform 2 of Endophilin-B1	0.598223
Q8K2Q9	Shtn1	Shootin-1	-0.293701
Accession No.	Gene ID	Description	Fcgr2b-/-/Fcgr2b-/-.Stinggt/gt(Log2)
P97797	Sirpa	tyrosine-protein phosphatase non-receptor type substrate 1	-0.754666
Q8VDQ8	Sirt2	NAD-dependent protein deacetylase sirtuin-2	0.235135
Q8BHK6	Slamf7	SLAM family member 7	3.20235
Q8BPX9	Slc15a3	Solute carrier family 15 member 3	0.929742
Q9D6M3	Slc25a22	Mitochondrial glutamate carrier 1	1.17634
Q8BMD8	Slc25a24	Calcium-binding mitochondrial carrier protein SCaMC-1	-0.49788
P10852	Slc3a2	Isoform 2 of 4F2 cell-surface antigen heavy chain	0.484303
P18581	Slc7a2	Isoform 2 of Cationic amino acid transporter 2	4.43868
Q9Z127	Slc7a5	large neutral amino acids transporter small subunit 1	0.564744
P70441	Slc9a3r1	Na(+)/H(+) exchange regulatory cofactor NHE-RF1	0.515574
Q8CBA2	Slfn5	schlafen family member 5	2.97948
Q9D8T7	Slirp	SRA stem-loop-interacting RNA-binding protein, mitochondrial	-0.889453
Q3TKT4	Smarca4	Isoform 2 of Transcription activator BRG1	-0.274905
Q9Z0H3	Smarcb1	SWI/SNF-related matrix-associated actin-dependent regulator of chromatin subfamily B member 1	-0.458941
Q9CU62	Smc1a	structural maintenance of chromosomes protein 1a	-0.501309
Q6P5D8	Smchd1	structural maintenance of chromosomes flexible hinge domain-containing protein 1	-0.384165
Q9DB90	Smg9	protein SMG9	0.947282
P70158	Smpdl3a	acid sphingomyelinase-like phosphodiesterase 3a	-1.05485
P58242	Smpdl3b	acid sphingomyelinase-like phosphodiesterase 3B	0.502301
Q6P4T2	Snrnp200	U5 small nuclear ribonucleoprotein 200 kDa helicase	-0.406181
P57784	Snrpa1	U2 small nuclear ribonucleoprotein A'	-0.660588
P62317	Snrpd2	Small nuclear ribonucleoprotein Sm D2	-0.108919
Q61263	Soat1	sterol O-acyltransferase 1	-1.42227
P09671	Sod2	Superoxide dismutase [Mn], mitochondrial	0.967496
Q8C0J6	Sowahc	ankyrin repeat domain-containing protein SOWAHC	1.82493
O35892	Sp100	Nuclear autoantigen Sp-100	2.09777
Q8BVK9	Sp110	SP110 nuclear body protein	2.12562
Q9JIA7	Sphk2	Sphingosine kinase 2	0.658304
Accession No.	Gene ID	Description	Fcgr2b-/-/Fcgr2b-/-.Stinggt/gt(Log2)
Q9JJF9	Sppl2a	Signal peptide peptidase-like 2A	0.555577
Q64337	Sqstm1	sequestosome-1	2.34413
Q6P069	Sri	Sorcin	0.153628
Q64674	Srm	spermidine synthase	-0.369342
Q9DBG7	Srpra	signal recognition particle receptor subunit alpha	0.604442
Q9R0U0	Srsf10	Serine/arginine-rich splicing factor 10	-1.26612
Q9EPQ7	Stard5	stAR-related lipid transfer protein 5	0.85734
P42225	Stat1	signal transducer and activator of transcription 1	1.85501
Q9WVL2	Stat2	signal transducer and activator of transcription 2	2.81385
P42227	Stat3	Signal transducer and activator of transcription 3	0.636425
Q9Z108	Stau1	double-stranded RNA-binding protein Staufen homolog 1	0.723318
O55098	Stk10	Serine/threonine-protein kinase 10	-0.283706
P54227	Stmn1	Stathmin	-1.13563
P54116	Stom	erythrocyte band 7 integral membrane protein	-1.61061
Q99JB2	Stoml2	Stomatin-like protein 2, mitochondrial	-0.484176
O55106	Strn	striatin	-0.120587
P46978	Stt3a	Dolichyl-diphosphooligosaccharide--protein glycosyltransferase subunit STT3A	-0.420836
O70439	Stx7	Syntaxin-7	-0.554212
Q8R0F3	Sumf1	sulfatase-modifying factor 1	0.600582
Q8BJS4	Sun2	SUN domain-containing protein 2	-0.489563
P48025	Syk	Tyrosine-protein kinase SYK	0.301339
Q7TMK9	Syncrip	Heterogeneous nuclear ribonucleoprotein Q	-0.174162
Q8BYC6	Taok3	Serine/threonine-protein kinase TAO3	0.497272
P21958	Tap1	Antigen peptide transporter 1	1.13187
P36371	Tap2	antigen peptide transporter 2	1.1171
Q9R233	Tapbp	Tapasin	1.22295
Q8R3D1	Tbc1d13	TBC1 domain family member 13	0.40855
P36423	Tbxas1	Thromboxane-A synthase	-0.883902
Q9CY27	Tecr	Very-long-chain enoyl-CoA reductase	-0.268992
Q62351	Tfrc	Transferrin receptor protein 1	-1.44765
P21981	Tgm2	Protein-glutamine gamma-glutamyltransferase 2	1.11272
P62075	Timm13	mitochondrial import inner membrane translocase subunit TIM13	-0.533512
Accession No.	Gene ID	Description	Fcgr2b-/-/Fcgr2b-/-.Stinggt/gt(Log2)
Q8BH58	Tiprl	TIP41-like protein	0.394441
P26039	Tln1	Talin-1	-0.199798
Q9QUN7	Tlr2	toll-like receptor 2	1.81541
P58021	Tm9sf2	Transmembrane 9 superfamily member 2	-2.88353
Q9CR02	Tma16	translation machinery-associated protein 16	1.72765
Q9D1D4	Tmed10	Transmembrane emp24 domain-containing protein 10	-0.443535
Q8VC04	Tmem106a	transmembrane protein 106A	0.686575
Q61033	Tmpo	Lamina-associated polypeptide 2, isoforms alpha/zeta	-0.760811
Q9DCC8	Tomm20	Mitochondrial import receptor subunit TOM20 homolog	-0.724432
Q921T2	Tor1aip1	Torsin-1A-interacting protein 1	0.946941
Q8BYU6	Tor1aip2	Torsin-1A-interacting protein 2	1.82111
Q9ER38	Tor3a	Torsin-3A	1.71933
O89023	Tpp1	Tripeptidyl-peptidase 1	-0.775816
Q91XB0	Trex1	Three-prime repair exonuclease 1	3.03292
Q61510	Trim25	E3 ubiquitin/ISG15 ligase TRIM25	0.727834
Q62318	Trim28	Transcription intermediary factor 1-beta	-0.331078
G5E870	Trip12	E3 ubiquitin-protein ligase TRIP12	0.451644
Q9DCG9	Trmt112	Multifunctional methyltransferase subunit TRM112-like protein	-0.885033
Q3UDE2	Ttll12	Tubulin--tyrosine ligase-like protein 12	-0.468576
Q8BFR5	Tufm	elongation factor Tu, mitochondrial	-0.511711
Q91W90	Txndc5	Thioredoxin domain-containing protein 5	-0.509766
Q9CQ79	Txndc9	Thioredoxin domain-containing protein 9	0.848373
Q9JMH6	Txnrd1	Thioredoxin reductase 1, cytoplasmic	0.326918
Q3TW96	Uap1l1	UDP-N-acetylhexosamine pyrophosphorylase-like protein 1	-0.40338
Q02053	Uba1	Ubiquitin-like modifier-activating enzyme 1	0.319179
P63280	Ube2i	SUMO-conjugating enzyme ubc9	-0.182763
Q9JJZ4	Ube2j1	ubiquitin-conjugating enzyme e2 j1	0.863665
Q9QZU9	Ube2l6	Ubiquitin/ISG15-conjugating enzyme E2 L6	2.68415
Q8R317	Ubqln1	Ubiquilin-1	-1.20681
A2AN08	Ubr4	Isoform 5 of E3 ubiquitin-protein ligase UBR4	0.415901
P70362	Ufd1	Ubiquitin fusion degradation protein 1 homolog	-0.600781
Accession No.	Gene ID	Description	Fcgr2b-/-/Fcgr2b-/-.Stinggt/gt(Log2)
Q91ZJ5	Ugp2	UTP--glucose-1-phosphate uridylyltransferase	0.258689
P13439	Umps	uridine 5'-monophosphate synthase	-0.826284
Q9CZ13	Uqcrc1	Cytochrome b-c1 complex subunit 1, mitochondrial	-0.57594
Q9CR68	Uqcrfs1	cytochrome b-c1 complex subunit Rieske, mitochondrial	-0.397336
Q8R5H1	Usp15	ubiquitin carboxyl-terminal hydrolase 15	0.850103
P57080	Usp25	ubiquitin carboxyl-terminal hydrolase 25	1.93638
Q80U87	Usp8	ubiquitin carboxyl-terminal hydrolase 8	-0.50467
O70404	Vamp8	vesicle-associated membrane protein 8	-0.262994
Q01853	Vcp	Transitional endoplasmic reticulum ATPase	-0.228405
Q8CDG3	Vcpip1	Deubiquitinating protein VCIP135	0.917963
Q8BX70	Vps13c	Vacuolar protein sorting-associated protein 13C	-0.777959
P40336	Vps26a	Isoform 2 of Vacuolar protein sorting-associated protein 26A	-0.30247
Q8R5L3	Vps39	Vam6/Vps39-like protein	-0.494786
Q9CR26	Vta1	Vacuolar protein sorting-associated protein VTA1 homolog	-0.595345
O88384	Vti1b	vesicle transport through interaction with t-SNAREs homolog 1B	-0.482038
Q99KC8	Vwa5a	von Willebrand factor A domain-containing protein 5A	0.483198
Q5ND34	Wdr81	WD repeat-containing protein 81	-0.37049
Q8K1I7	Wipf1	WAS/WASL-interacting protein family member 1	-0.986465
Q6P1B1	Xpnpep1	xaa-Pro aminopeptidase 1	0.324391
Q91WQ3	Yars	Tyrosine--tRNA ligase, cytoplasmic	0.215386
P62960	Ybx1	Nuclease-sensitive element-binding protein 1	0.273414
Q9JKB3	Ybx3	Y-box-binding protein 3	-0.504476
Q9QY24	Zbp1	Z-DNA-binding protein 1	2.71586
Q6NZF1	Zc3h11a	Zinc finger CCCH domain-containing protein 11A	0.604891
Q3UPF5	Zc3hav1	zinc finger CCCH-type antiviral protein 1	0.689284
Q9D115	Znf706	Zinc finger protein 706	-1.53987
Q8R151	Znfx1	NFX1-type zinc finger-containing protein 1	2.14982
Q71FD5	Znrf2	E3 ubiquitin-protein ligase ZNRF2	0.618953
Q8WUR0	#N/A	Protein C19orf12 homolog	2.95761
Accession No.	Gene ID	Description	Fcgr2b-/-/Fcgr2b-/-.Stinggt/gt(Log2)
P10404	#N/A	MLV-related proviral Env protein	-1.08822
